# Supplementary material for: Digital psychiatry and COVID-19: the Big Bang effect for the NHS?
Source: BJPsych Bull. 2020 Oct 21:1–5. doi: 10.1192/bjb.2020.114 (PMC7844168; doi:10.1192/bjb.2020.114)
Supplement: Supplementary file 1 [file S205646942000114Xsup001.zip]

Archive with 9 entries (8 files):
- S205646942000114Xsup001/
- S205646942000114Xsup001/S205646942000114Xsup001.pdf
- S205646942000114Xsup001/S205646942000114Xsup002.pdf
- S205646942000114Xsup001/S205646942000114Xsup003.pdf
- S205646942000114Xsup001/S205646942000114Xsup004.pdf
- S205646942000114Xsup001/S205646942000114Xsup005.pdf
- S205646942000114Xsup001/S205646942000114Xsup006.pdf
- S205646942000114Xsup001/S205646942000114Xsup007.pdf
- S205646942000114Xsup001/S205646942000114Xsup008.pdf
